# Supplementary material for: Health science staff and student experiences of teaching and assessing clinical skills using digital tools: a qualitative study
Source: Ann Med. 2023 Sep 19;55(2):2256656. doi: 10.1080/07853890.2023.2256656 (PMC10512752; doi:10.1080/07853890.2023.2256656)
Supplement: Supplemental Material [file IANN_A_2256656_SM4879.zip]

Archive with 2 entries (2 files):
- Supplementary Material 1.pdf
- Supplementary Material.docx
